# Supplementary material for: Compliance of Static Stretching and the Effect on Blood Pressure and Arteriosclerosis Index in Hypertensive Patients
Source: Clin Pract. 2022 May 9;12(3):306–17. doi: 10.3390/clinpract12030036 (PMC9149945; doi:10.3390/clinpract12030036)
Supplement: Supplementary file 1 [file clinpract-12-00036-s001.zip]

Archive with 1 entries (1 files):
- clinpract-1686423-supplementary.pdf
